# Supplementary material for: Evolution of facial muscle anatomy in dogs
Source: Proc Natl Acad Sci U S A. 2019 Jun 17;116(29):14677–81. doi: 10.1073/pnas.1820653116 (PMC6642381; doi:10.1073/pnas.1820653116)
Supplement: Supplementary File [file pnas.1820653116.sd01.xlsx]

## Sheet: Stats2
Group in Interact	Clip	Species	Name	Total AU101 A	Total AU101 B	Total AU101 C	Total AU101 D	Total AU101 E	Total AU101
1	clip1_050217Ced	Canis Lupus	Cedar	2	0	0	0	0	2
2	clip2_250217Roc	Canis Lupus	Rocky	9	7	2	0	0	18
3	clip3_250217Asp	Canis Lupus	Aspen	4	0	0	0	0	4
4	clip4_250217Cha	Canis Lupus	Chaser	3	1	0	0	0	4
5	clip5_250217Ida	Canis Lupus	Idaho	0	1	0	0	0	1
6	clip6_050417Ain	Canis Lupus	Aino	2	0	0	0	0	2
7	clip7_050417Ron	Canis Lupus	Ronja	0	0	0	0	0	0
8	clip8_050417Alp	Canis Lupus	Alphie	4	0	0	0	0	4
9	clip9_050417Soc	Canis Lupus	Socks	0	0	0	0	0	0
10	Video 2	Canis Familiaris	Melody	3	2	4	4	1	14
11	Video 3	Canis Familiaris	Jack	5	8	2	2	0	17
12	Video 6	Canis Familiaris	Lola	4	1	2	3	2	12
13	Video 7	Canis Familiaris	Fudge	4	7	4	2	0	17
14	Video 8	Canis Familiaris	Cash	3	10	9	4	0	26
15	Video 11	Canis Familiaris	Petal	2	3	0	0	0	5
16	Video 19	Canis Familiaris	Rocky	2	4	10	10	3	29
17	Video 20	Canis Familiaris	Tyson	5	6	8	2	1	22
18	Video 23	Canis Familiaris	Cleopatra	3	7	11	1	0	22
19	Video 26	Canis Familiaris	Liz	4	0	7	0	0	11
20	Video 27	Canis Familiaris	Petal	4	1	1	0	0	6
21	Video 28	Canis Familiaris	Ronnie	4	2	0	0	0	6
22	Video 31	Canis Familiaris	Wooky	2	3	0	0	0	5
23	Video 34	Canis Familiaris	Dennis	2	9	1	0	0	12
24	Video 36	Canis Familiaris	Tulisa	0	0	4	3	0	7
25	Video 48	Canis Familiaris	Tinkerbell	0	2	1	4	2	9
26	Video 57	Canis Familiaris	Sky	0	0	0	4	1	5
27	Video 61	Canis Familiaris	Ester	1	6	1	0	0	8
28	Video 65	Canis Familiaris	Slug	0	0	1	0	0	1
29	Video 74	Canis Familiaris	Maise	0	3	8	13	6	30
30	Video 76	Canis Familiaris	Max	2	3	1	0	0	6
31	Video 80	Canis Familiaris	Molly	2	1	0	0	0	3
32	Video 81	Canis Familiaris	Souky	1	3	3	0	0	7
33	Video 92	Canis Familiaris	Keira	6	1	1	2	0	10
34	Video 106	Canis Familiaris	Cassie	2	7	5	2	0	17
35	Video 107	Canis Familiaris	Butler	0	3	7	4	0	14
36	Video 109	Canis Familiaris	Jess	0	1	0	0	0	1
